# Supplementary material for: The Effects of Physiotherapy in the Treatment of Cubital Tunnel Syndrome: A Systematic Review
Source: J Clin Med. 2022 Jul 21;11(14):4247. doi: 10.3390/jcm11144247 (PMC9318553; doi:10.3390/jcm11144247)
Supplement: Supplementary file 1 [file jcm-11-04247-s001.zip]

Archive with 1 entries (1 files):
- jcm-1830390-supplementary.pdf
